# Supplementary material for: Genome-wide association study of seedling leaf rust resistance in European winter wheat cultivars
Source: J Appl Genet. 2025 Jun 9;66(4):853–69. doi: 10.1007/s13353-025-00976-2 (PMC12616754; doi:10.1007/s13353-025-00976-2)
Supplement: Supplementary file 3 — TABLE S3 (XLSX 25.5 KB) [file 13353_2025_976_MOESM3_ESM.xlsx]

## Sheet: Wheat phenotype
Genome-wide association study of seedling leaf rust resistance in European winter wheat cultivars
Paweł Cz. Czembor, Urszula Piechota, Jie Song, Dariusz Mańkowski, Magdalena Radecka-Janusik, Dominika Piaskowska, Piotr Słowacki, Andrzej Kilian
Supplementary table S3. Reaction (R - resistance, S - susceptible) of the wheat panel (143 cultivars) and set of 36 differential lines with known Lr genes (Thatcher near-isogenic lines and a few others) to inoculation with 18 Puccinia triticina isolates at seedling stage.
Differential set			P. triticina isolate
Lr gene	Pedigree	Identity number	Pt1	Pt2	Pt3	Pt4	Pt5	Pt6	Pt7	Pt8	Pt9	Pt10	Pt11	Pt12	Pt13	Pt14	Pt15	Pt16	Pt17	Pt18
LrTc	Thatcher	RL 6101	S	S	S	S	S	S	S	S	S	S	S	S	S	S	S	S	S	S
Lr1	Tc*6/Centenario	RL 6003	S	S	R	R	S	R	R	R	R	R	R	R	R	S	S	S	R	S
Lr2a	Tc*6/Webster	RL 6016	R	R	R	S	R	S	R	R	S	S	R	R	R	R	R	R	R	R
Lr2b	Tc*6/Carina	RL 6019	R	R	R	S	R	S	R	R	S	S	S	S	S	R	R	R	R	R
Lr2c	Tc*6/Loros	RL 6047	R	R	S	S	R	S	S	S	S	S	S	S	S	R	S	R	S	R
Lr3a	Tc*6/Democrat	RL 6002	S	S	S	R	S	S	R	S	S	S	S	S	R	R	S	S	S	R
Lr3bg	Tc* 6/Bage	RL 6042	S	S	S	R	S	S	R	S	R	R	R	R	R	S	S	S	S	R
Lr3ka	Tc*6/Klein Aniversario	RL 6007	S	S	S	R	S	S	S	S	S	R	R	S	S	S	S	S	S	S
Lr9	Transfer/Tc*6 Aegilops.umbellulata	RL 6010	R	R	R	R	R	R	R	R	R	R	R	R	R	R	R	R	R	R
Lr10	Tc*6/Exchange	RL 6004	S	S	S	S	S	S	S	S	S	S	S	S	S	S	S	S	S	S
Lr14a	Selkirk/Tc*6 (T. turgidum)	RL 6013	S	S	S	S	S	S	S	S	S	S	S	S	S	S	S	S	S	S
Lr14b	Tc*6/Mario Escobar	RL 6006	S	S	S	S	S	S	S	S	S	S	S	S	S	S	S	S	S	S
Lr15	Tc*6/W1483	RL 6052	S	S	S	R	S	R	R	S	S	R	S	S	R	S	R	S	R	S
Lr16	Tc*6/Exchange	RL 6005	S	S	S	S	R	S	S	S	S	R	S	S	R	S	S	S	S	S
Lr17a	Klein Lucero/Tc*6	RL 6008	S	S	S	R	S	S	S	S	S	R	S	S	R	S	R	S	S	S
Lr18	Tc*7/Afrika 43 (T. timopheevii)	RL 6009	S	S	S	S	S	S	S	S	S	S	S	S	S	S	S	S	S	S
Lr19	Tc*7 Transloc.4-Agropyron elongatum	RL 6040	R	R	R	R	R	R	R	R	R	R	R	R	R	R	R	R	R	R
Lr20	Tc*6/Jimmer	RL 6092	S	R	S	S	S	S	R	R	R	R	R	R	R	S	R	R	S	R
Lr21	Tc*6RL5406 Ae. Squarrosa v.mayeri	RL 6043	R	S	S	S	R	S	S	S	S	S	R	S	R	R	S	S	S	S
Lr23	Lee 310/Tc*6	RL 6012	S	S	S	S	S	R	S	S	S	S	S	S	R	R	S	S	R	R
Lr24	Tc*6/Agent (Agropyron elongatum)	RL 6064	R	R	R	R	R	R	S	S	S	S	S	S	R	R	R	R	R	R
Lr25	Tc*6/Transec (Secale cereale)	RL 6084	R	R	R	R	R	S	R	R	R	R	R	R	S	R	R	R	R	S
Lr26	Tc*6/St-1-25 (Secale cereale)	RL 6078	S	S	S	R	S	S	R	S	R	R	R	R	R	R	S	S	R	R
Lr27+31	Gatcher	Gatcher	S	S	S	S	S	S	S	S	S	S	S	S	R	S	R	S	S	S
Lr28	Tc*6/C-77-1 (Aegilops speltoides)	RL 6079	R	R	R	S	R	S	R	R	R	R	R	R	R	R	R	R	R	R
Lr29	Tc*6/CS7D-Ag + 11 (Agropyron elongatum)	RL 6080	R	R	R	R	R	S	R	R	R	S	S	S	R	R	R	R	R	R
Lr30	Tc*6/Terenzio	RL 6049	S	S	S	R	S	S	S	S	S	S	S	S	S	S	S	S	S	S
Lr32	Tc*6/3/ Aegilops squarrosa	RL 6086	S	R	S	S	R	S	R	S	R	S	S	S	S	R	R	S	R	S
Lr33	Tc*6/PI 58548-1	RL 6057	S	S	S	S	S	S	S	S	S	S	S	S	S	S	S	S	S	S
Lr36	ER 84018 (Aegilops speltoides)	ER 84018	S	S	S	S	S	S	R	S	R	R	S	R	R	S	R	S	R	S
Lr38	Tc*6/T7 Kohn (Thinopyrum intermedium)	RL 6097	R	R	S	S	R	R	R	S	R	S	R	S	S	S	S	S	S	S
Lr52	Tc*6/V336	RL 6107	R	R	R	R	R	R	R	S	S	S	S	R	R	R	R	R	R	R
Lr63	Tc*6/TMR5-J14-12-24 (T. monococcum)	RL 6137	R	R	S	R	R	S	R	S	R	R	R	S	R	R	S	S	R	R
Lr64	Tc*6/8404 (T. turgidum ssp. dicoccoides)	RL 6149	R	S	R	R	R	S	S	S	S	S	S	S	S	R	R	R	R	S
LrB(Carina)	Tc*6/Carina	RL 6051	S	R	S	S	S	S	S	S	S	S	S	S	S	S	S	S	S	S
LrB(PI268316)	Tc*6/PI268316	RL 6061	S	R	S	S	S	S	S	S	R	S	R	S	R	S	R	S	S	S
Addict			R	R	R	S	R	R	R	R	R	R	R	R	R	R	R	R	R	R
Agape 192			S	R	S	S	S	S	R	S	R	R	R	R	R	R	S	S	S	R
Akteur			S	S	S	S	S	S	R	S	S	R	R	R	R	S	R	S	S	S
Alcazar			S	S	S	S	S	S	R	S	S	R	R	R	R	S	S	S	S	S
Arkadia			S	S	S	S	S	S	S	S	S	S	S	S	S	S	S	S	S	S
Arktis			S	S	S	S	S	S	R	S	R	R	R	R	R	R	S	S	S	R
Armada			S	S	S	S	S	S	R	S	R	R	R	R	R	R	S	R	S	R
Artagnan			S	S	S	R	R	R	R	S	R	R	R	R	R	R	R	R	R	S
Artist			S	S	S	S	S	S	S	S	S	S	S	S	S	S	S	S	S	S
Askalon			S	S	S	S	S	S	S	S	S	S	S	S	S	S	S	S	S	S
Astardo			S	R	S	S	S	S	R	S	S	R	R	S	R	R	S	S	R	R
Astoria			R	S	S	S	S	S	S	S	S	S	S	S	S	S	S	S	S	S
Bagou			R	S	S	S	S	S	S	S	S	S	S	S	S	S	S	S	S	S
Baletka			S	S	S	S	S	S	S	S	S	S	S	S	S	S	S	S	S	S
Bamberka			S	S	S	S	S	S	S	S	S	S	S	S	S	S	S	S	S	S
Banderola			S	S	S	S	S	S	S	S	S	S	R	R	R	S	S	S	S	S
Batuta			S	S	S	S	S	S	S	S	S	S	S	S	S	S	S	S	S	S
Belenus			R	S	R	R	R	R	R	R	R	R	R	R	R	S	R	S	R	S
Belepi			R	R	R	S	R	R	R	R	R	R	R	R	R	R	R	R	R	R
Bockris			S	S	S	S	S	S	S	S	S	S	S	S	R	S	S	S	S	S
Bogatka			S	S	S	S	S	S	R	S	R	R	R	R	R	R	R	S	S	R
Boomer			S	S	S	S	S	S	R	S	S	S	S	S	R	S	S	S	S	S
Bystra			S	S	S	S	R	S	R	S	S	R	R	R	R	S	R	R	S	S
Calumet			S	S	S	S	S	S	R	S	S	S	S	S	R	S	S	R	S	S
Capone			R	R	R	R	R	R	R	R	R	R	R	R	R	R	R	R	R	R
Caroll			R	R	R	R	R	R	R	R	R	R	R	R	R	R	R	R	R	R
Celebration			S	S	S	S	R	S	R	S	R	R	R	R	R	R	S	S	R	R
Cocoon			S	S	S	S	R	S	R	S	R	R	R	R	R	S	S	R	S	S
Desamo			R	R	R	R	R	R	R	R	R	R	R	R	R	R	R	R	R	R
Diderot			S	S	S	S	R	R	R	S	R	R	R	R	R	R	R	R	R	S
Dorota			S	S	S	S	S	S	S	S	S	S	S	S	S	S	S	S	S	S
Edelrun			S	S	S	S	S	S	S	R	S	S	S	S	S	S	R	R	S	S
Elipsa			R	S	R	R	S	R	R	R	R	R	R	R	R	R	R	R	R	S
Elixer			R	R	R	-	-	-	R	R	R	R	R	R	R	R	R	R	R	R
Ennsio			R	R	R	S	R	R	R	R	R	R	R	R	R	R	R	R	R	R
Eperon			R	R	R	R	R	R	R	R	R	R	R	R	R	R	R	S	R	S
Eriwan			S	S	S	S	S	S	S	R	S	S	S	S	S	S	R	S	S	S
Eron			R	R	R	S	R	S	R	R	R	R	R	R	R	R	R	R	R	R
Estevan			S	S	S	S	R	S	R	R	R	S	S	S	S	S	S	S	R	S
Estivus			S	S	S	S	S	S	R	S	S	R	S	S	R	R	S	S	S	R
Event			S	S	S	S	S	S	R	R	R	R	R	R	S	R	R	S	S	R
Fakir			S	S	S	S	S	S	S	S	S	S	S	S	S	S	S	S	S	S
Fermi			R	R	R	S	R	S	R	R	R	R	R	R	R	R	R	R	R	R
Fidelius			S	S	S	S	S	S	R	S	S	R	R	R	R	R	S	S	S	S
Figura			S	S	S	S	S	S	S	S	S	S	S	S	S	S	S	R	S	S
Forkida			S	S	S	S	S	S	S	S	S	S	S	S	S	S	S	S	S	S
Forum			S	S	S	S	R	S	R	S	R	R	R	R	R	R	S	R	R	R
Fregata			S	S	S	S	S	S	S	S	S	S	S	S	S	S	S	S	S	S
Garantus			S	S	S	S	S	S	R	S	R	R	R	R	R	R	R	S	S	R
Genius			S	S	S	S	S	S	R	S	S	R	S	S	R	S	S	R	S	S
Gordian			R	R	R	S	R	R	R	R	R	R	R	R	R	R	R	R	R	R
Granamax			R	S	R	R	R	S	R	R	R	R	R	R	R	S	R	S	R	S
Grapeli			S	S	S	S	S	S	S	S	S	S	S	S	S	S	S	S	S	S
Henrik			S	S	S	S	S	S	S	S	S	S	S	S	S	S	S	S	S	S
Hermann			S	S	S	S	R	S	S	S	S	S	S	S	S	S	S	R	S	S
Heros			R	R	S	S	R	R	R	R	R	R	R	R	R	R	R	R	R	R
Ionesco			S	S	S	S	R	S	R	S	S	R	R	S	R	R	R	R	S	S
Jantarka			S	S	S	S	S	S	S	S	S	S	S	S	S	S	S	S	S	S
Jenga			S	S	S	S	S	S	S	S	S	S	S	S	R	S	S	S	S	S
Joker			S	S	S	S	R	S	R	S	R	R	R	R	R	R	S	S	R	R
Julius			S	S	S	S	S	S	R	S	R	R	R	R	R	R	R	S	S	R
Kampana			S	S	S	S	S	S	S	S	S	S	S	S	R	S	S	R	S	S
Kantao			S	S	S	R	R	R	R	S	R	R	R	S	R	R	R	R	R	R
Kepler			S	S	S	S	S	S	S	S	S	S	S	R	R	S	S	S	S	S
Kobiera			S	S	S	S	S	S	S	S	S	S	S	S	S	S	S	S	S	S
Kohelia			S	S	S	S	S	S	S	S	S	S	S	S	S	S	S	S	R	S
Kranich			S	S	S	S	S	S	S	S	S	S	S	S	R	S	S	S	S	S
Kredo			R	R	R	S	R	R	R	R	R	R	R	R	R	R	R	R	R	R
Kris			S	S	S	S	S	S	S	S	S	S	S	S	R	S	S	R	S	S
KWS Ozon			S	S	S	S	S	S	R	R	R	R	R	R	R	R	R	S	S	R
KWS Cashel			S	R	S	R	S	R	R	R	R	R	R	R	R	S	R	R	S	S
KWS Dacanto			S	S	S	S	S	S	S	S	S	S	S	S	R	S	S	S	S	S
KWS Erasmus			S	S	S	S	R	S	R	S	S	S	S	S	R	S	S	R	S	S
KWS Kielder			S	S	S	S	R	S	R	S	R	R	R	R	R	R	S	S	R	R
KWS Livius			S	S	S	S	S	S	S	S	S	S	S	S	S	S	S	S	S	R
KWS Magic			R	R	R	R	R	R	R	S	R	R	R	R	R	R	R	R	R	R
KWS Pius			S	S	S	S	S	S	R	S	R	R	R	R	R	S	S	R	S	S
Lahertis			S	S	S	S	R	S	R	S	R	R	R	R	R	R	R	S	R	R
Lavantus			S	S	S	S	S	S	R	S	R	R	R	R	R	R	S	S	S	R
Lear			R	R	R	R	R	R	R	R	R	R	R	R	R	R	R	R	R	R
Legenda			S	S	S	S	S	S	S	S	S	S	S	S	S	S	S	S	S	S
Linus			S	S	S	S	S	S	S	S	S	S	S	S	R	S	S	R	S	S
Lithium			R	R	R	R	R	R	R	R	R	R	R	R	R	R	R	R	R	R
Look			S	S	S	S	S	S	S	S	S	S	S	S	S	S	S	S	S	S
Ludwig			S	S	S	S	S	S	S	S	S	S	S	S	S	S	S	S	S	S
Markiza			S	S	S	S	R	S	R	S	R	R	R	R	R	R	S	S	R	R
Matheo			R	R	R	S	R	R	R	R	R	R	R	R	R	R	R	R	R	R
Meister			S	S	S	S	S	S	S	S	R	S	R	R	R	S	S	R	S	S
Memory			R	R	R	R	R	R	R	R	R	R	R	R	R	R	R	R	R	R
Meteor			S	S	S	S	R	S	R	S	R	R	R	R	R	R	S	S	R	R
Mewa			S	S	S	S	S	S	R	S	S	R	R	S	R	R	S	S	S	R
Mikula			S	S	S	S	R	S	R	S	R	R	R	R	R	R	S	S	R	R
Modern			S	S	S	S	S	S	R	S	S	S	S	S	R	S	S	R	S	S
Mulan			S	S	S	S	S	S	R	S	R	S	S	R	R	S	R	R	S	S
Muszelka			S	S	S	S	S	S	R	S	R	S	S	R	R	S	S	R	S	S
Muza			S	S	S	S	S	S	R	S	R	R	R	R	R	R	R	S	S	S
MV Lucilla			R	R	R	R	R	R	R	R	R	R	R	R	R	R	R	R	S	R
Naridana			S	S	S	S	S	S	S	S	S	S	S	S	S	S	S	S	S	S
Natula			S	S	S	S	S	S	S	S	S	S	S	S	S	S	S	S	S	S
Nocibe			S	R	S	S	R	R	R	S	R	R	R	R	R	R	R	R	R	S
Nutka			S	S	S	S	S	S	S	S	S	S	S	S	S	S	S	S	S	S
Olivin			S	S	S	S	S	S	S	S	S	S	S	S	S	S	S	R	S	S
Operetka			S	S	S	S	S	S	S	S	S	S	S	S	S	S	S	R	R	S
Ostka Strzelecka			S	S	S	S	S	S	S	S	S	S	S	S	S	S	S	S	S	S
Ostroga			S	S	S	S	S	S	R	S	R	R	R	R	R	R	R	S	R	R
Oxal			S	S	S	S	S	S	S	S	S	S	S	S	R	S	S	S	S	S
Pamier			S	S	S	S	R	S	R	S	R	R	R	R	S	R	R	S	R	R
Patras			S	S	S	S	S	S	S	S	S	S	S	S	R	S	S	R	S	S
Pengar			R	R	R	S	R	R	R	R	R	R	R	R	R	R	R	R	R	R
Pionier			S	S	S	S	R	S	S	S	S	S	S	S	R	S	S	R	S	S
Platin			S	S	S	S	S	S	S	S	S	S	R	S	R	S	S	S	S	S
Praktik			S	S	S	S	S	S	R	S	R	R	R	R	R	R	R	S	S	R
Rapsodia			S	S	S	S	R	S	R	S	R	R	R	R	R	R	S	R	R	R
Rebel			S	S	S	S	R	S	R	S	R	R	R	R	R	R	S	R	R	R
RGT Djoko			R	R	R	S	R	R	R	R	R	R	R	R	R	R	R	R	R	R
Rywalka			S	S	S	S	S	S	S	S	S	S	S	S	S	S	S	S	S	S
Sailor			S	S	S	S	S	S	R	S	R	R	R	R	R	R	R	S	S	R
Satyna			S	S	S	S	R	S	R	S	R	R	R	R	R	R	S	S	R	R
Scout			R	R	R	S	R	S	R	R	R	R	R	R	R	R	R	R	R	R
Skagen			S	S	S	S	S	S	R	S	S	S	S	S	S	S	S	S	S	S
Smaragd			S	S	S	S	S	S	S	S	S	S	S	S	R	S	S	S	S	S
Smuga			S	S	S	S	S	S	S	S	S	S	S	S	S	S	S	S	S	S
Solky			S	S	S	S	S	S	R	S	S	R	R	R	R	R	R	R	S	S
Sorokk			R	S	R	S	S	S	R	S	R	R	R	R	R	R	R	R	S	R
Speedway			R	R	R	S	R	R	R	R	R	R	R	R	R	R	R	R	R	R
Stadium			S	S	S	S	R	R	R	R	R	R	R	R	R	R	R	R	R	R
Sukces			S	S	S	S	S	S	S	S	S	S	S	S	S	S	R	S	S	S
Tabasco			R	R	R	S	R	R	R	R	R	R	R	R	R	R	R	R	R	R
Tentation			R	R	R	R	R	R	R	R	R	R	R	R	R	R	R	R	R	R
Terroir			R	R	R	S	R	S	R	R	R	R	R	R	R	R	R	R	R	R
Thalys			R	S	R	R	R	R	R	R	R	R	R	R	R	S	R	R	R	S
Tobak			R	R	R	S	R	R	R	R	R	R	R	R	R	R	R	R	R	R
Tonacja			S	S	S	S	S	S	S	S	S	S	S	S	S	S	S	S	S	S
Torrild			S	S	S	S	S	S	S	S	S	S	S	S	S	S	S	S	S	S
Tulecka			S	S	S	S	S	S	S	S	S	S	S	S	S	S	S	S	S	S
Türkis			S	S	S	S	S	S	R	S	R	R	R	R	R	R	S	S	S	R
Turnia			S	S	S	S	S	S	S	S	S	S	S	S	S	S	S	S	S	S
Waxy			R	R	R	R	R	R	R	R	R	R	R	R	R	R	R	R	R	R
Wydma			S	S	S	S	S	S	S	S	S	S	S	S	S	S	S	S	S	S
Xantippe			R	R	R	R	R	R	R	R	R	R	R	R	R	R	R	R	R	R
Zappa			R	R	R	S	R	R	R	R	R	R	R	R	R	R	R	R	R	R
Zawisza			S	S	S	S	S	S	S	S	S	S	S	S	S	S	S	S	S	S
Zyta			S	S	S	S	S	S	S	S	S	S	S	S	S	S	S	S	S	S
