# Supplementary material for: Genome-wide association study of seedling leaf rust resistance in European winter wheat cultivars
Source: J Appl Genet. 2025 Jun 9;66(4):853–69. doi: 10.1007/s13353-025-00976-2 (PMC12616754; doi:10.1007/s13353-025-00976-2)
Supplement: Supplementary file 5 — TABLE S5 (XLSX 12.4 KB) [file 13353_2025_976_MOESM5_ESM.xlsx]

## Sheet: Sheet1
Genome-wide association study of seedling leaf rust resistance in European winter wheat cultivars
Paweł Cz. Czembor, Urszula Piechota, Jie Song, Dariusz Mańkowski, Magdalena Radecka-Janusik, Dominika Piaskowska, Piotr Słowacki, Andrzej Kilian,
Supplementary table S5. Detailed information about DArTseq markers associated with resistance of winter wheat cultivars at seedling stage to Puccinia triticina .
Marker	Chromosome1	Position1 [Mbp]	Sequence1
1202359	1A	57.963	TGCAGGCGCTTGGCCCACCTCCCTCGCGAGCTCCCCGCCCTGGATCTCAAGGTCAGCGACGCGCTCCCG
4990320	1A	121.156	TGCAGCCGAGCACCGAGCAACACATAGGGCGCTCGTCCG
7353014	1A	562.933	TGCAGTGGTGCCGCTCCTGGCTGAGGAAGCCGACGAGGGAGGAGCAGTGCGGCGCCG
992751	1B	39.618	TGCAGGTAGGAGGAGCCGATGTTGTCCACGCTCTGGTACAGGCGGCCGATGCTCCCCTGCATCGTGCCG
1229852	1B	65.555	TGCAGCTAGTTGTGTCCACCAATCACCTGCACCTGCGGTCCGCGCGCCTAGGCTCCG
1695427	1B	27.228	TGCAGGAGAAGAACCAGGATGCCCTCGAGGCCAACCTACGCTTCGTGGAGGTGCCG
3029920	1B	39.766	TGCAGCCCCCGCAGGATCAGCTTGTCTCCGCCCATCGCCG
1695183	1B	106.857	TGCAGGGCGAGGAAGCAGCCGTCGAGCGTGAGGAAGACGGCCGCCGCGGGCCAGAACTTGCCG
4988984	1B	26.159	TGCAGCTCAAAGAAGCCATGCTGGATGCCGGCGATCTTGAACGCCTCCGCTGCGTTGACCTTGCTGCCG
2265008	1D	5.512	TGCAGATGCACCCCATTCCTCCTCCTGTACACATCCACCTTGGACTCCGCGGCGACAACCACATACGGG
1205744	1D	79.095	TGCAGTACATGGAGACAAACCCGCTGCTGACGTGGAAATCGCCGTCGCCGCACATCCTGCGCTTGACGG
2256740	1D	100.662	TGCAGAGACACGCTGTCCACCCAGATGTCCACCCTACCATCGGCCTGTACATGCAAACTTATAAGTTTC
3029582	2A	719.361	TGCAGAGAGATGGCCATGGTTGCCCGATGCCCGAGCGTCGCCG
4990464	2A	520.318	TGCAGGATAATGTGTTTGTTCAGCTGATTTGTACGGTTCCAATACCG
11313457	2B	737.109	TGCAGCTTGAAGGTGTTTCAACCGCGGCGCCGGGGTGCTTCAACCG
1138981	2B	784.264	TGCAGCTCTGAGGCCACTGTTTCAGTTCATGCACCAACGAACTCGGCGCACAAGCCCACGATTTCACCG
1208992	3A	723.339	TGCAGCAGCCAGAAGCGGCGGCCCTATGATCCATCCATCACGGCCCAATGGGCGTCGCTTCAGCCGAGA
19483790	3B	803.17	TGCAGCAGTTGTGCTATTGTGCAGGTGTCCTGTATATTTCAGTTCTGGTCTGGACTGAGTATTCTTGTT
4412018	3B	823.382	TGCAGCGCGCGCGCCTTCACCTACGACCAGCTCGCCGACGCCACCG
986749	3D	612.131	TGCAGCTCTTCAGTGGCAGTACTGTGGAGTTCGGTAGCAGCAGGAGCAACAGATGCTGATGGCGACGCT
1237949	3D	597.272	TGCAGCGGAATCAAGCTCAGGAACATCAGGCTGACGTACAAGCACAAGCGGCCG
1200918	4A	726.102	TGCAGGAGAACCCCGAAATCCTCGCCAGGGCAAAGGTACCTTGGATGCAAGCTCTTCACAGCTCCATTG
1111878	4A	726.102	TGCAGCGAACGTTCCCCAAAATTGTTGAATGTTCTCTACAACTACAGCCTCCG
2262019	4A	729.433	TGCAGCGAGTCGAGGATGAAGGTGCGGTTGACTACCCGAGCATAGGGGTTGCCG
2264577	4A	728.104	TGCAGTGCACAAATGGAGATCCACAGAGACAACAGAGCGGCGTGGCGTGATTGGCGAACGTTCGAACGT
3957935	4A	742.248	TGCAGCGGGGGCGCCCGCTCGATGAGCTCCGACACGTCGGCGCACGGCAGCACGGCCG
5324598	4A	742.248	TGCAGCTGCGCGAGCGGATGCTGCACTTCTCGGCCGACTCGCTGGCGGCGCTCAAGGAGCGCGCGCGGG
3534027	4A	730.004	TGCAGGCAAGGGAAGGAAGGGTCGAACGGGGCTGCGCCGCCG
6049552	4A	723.337	TGCAGCTCGGAAGGCGGTCGAAAGCCCGGCTCCACATGGTCCTGGCCCTGCTATCATACATGGTGTTCG
986849	4B	581.08	TGCAGAGGTTCATGCCGCTGCCAGAACATGTCCTTCTCCACCGCGGCTGCCATAGGTAAGTTACTCACG
3958202	6A	616.369	TGCAGCTAGCACGTACGTGGTGCCGCACCTACTAATGCCAGGCGGCATGCACGTAGTCGATCGCGGTGC
1093652	7A	4.155	TGCAGCGTCACGAGCACCAGCGGGTCCAGCCCGCCGTTCATGGCCACCTTGACGAGCGACACCATGACC
1223836	7A	14.188	TGCAGGCTCGTAACTGCTTCCGAGGTTCAGGCAACTGATGGCGCTTGGTTTTTGAAGCTGAAGTGCTTC
11313356	7D	0.166	TGCAGATCGAGAAAGAGGAGATCGTCGATCTGGCTATAAGGAAAATCGATCCACCG
3954902	7D	5.341	TGCAGGTAGGACATGAGCTCGTGCGGCTCGATCGCCG
2248508	7D	18.911	TGCAGGTAACCAGCTTTGCTTTGCGTTGTCACCTTCTTTTTTTGGCCGTCTTGAACTAGCATTCACTCA
5412064	7D	637.686	TGCAGCTTCGCTGAAGCGCACGCGGGTGAGCCG
1) data obtained from DArTseq deliver based on the alignment to ChromPos_Wheat_ChineseSpring04
