# Supplementary material for: Genome-wide association study of seedling leaf rust resistance in European winter wheat cultivars
Source: J Appl Genet. 2025 Jun 9;66(4):853–69. doi: 10.1007/s13353-025-00976-2 (PMC12616754; doi:10.1007/s13353-025-00976-2)
Supplement: Supplementary file 6 — TABLE S6 (XLSX 23.4 KB) [file 13353_2025_976_MOESM6_ESM.xlsx]

## Sheet: Sheet1
Genome-wide association study of seedling leaf rust resistance in European winter wheat cultivars
Paweł Cz. Czembor, Urszula Piechota, Jie Song, Dariusz Mańkowski, Magdalena Radecka-Janusik, Dominika Piaskowska, Piotr Słowacki, Andrzej Kilian,
Supplementary table S6. Potential candidate genes located within the QTL identified in the analysis of the wheat panel's response to leaf rust.
No.	QTL	Genes nearest to the marker with the highest phenotypic explanation1
		Gene stable ID	Interpro Description
1	QLr.ihar-1A.1	NA
2	QLr.ihar-1A.2	TraesCS1A03G0280000	RNA polymerase, alpha subunit
		TraesCS1A03G0280000	RNA polymerase, N-terminal
		TraesCS1A03G0280000	RNA polymerase Rpb1, domain 3
		TraesCS1A03G0280000	RNA polymerase Rpb1, domain 1
		TraesCS1A03G0280000	RNA polymerase Rpb1, domain 3 superfamily
		TraesCS1A03G0280000	RNA polymerase Rpb1, clamp domain superfamily
		TraesCS1A03G0280000	RNA polymerase beta' chain, RpoC1 subfamily
		TraesCS1A03G0280200	RNA polymerase Rpb1, domain 5
		TraesCS1A03G0280200	RNA polymerase Rpb1, domain 4
		TraesCS1A03G0280200	DNA-directed RNA polymerase III subunit RPC1, C-terminal
		TraesCS1A03G0280200	RNA polymerase Rpb1, funnel domain superfamily
		TraesCS1A03G0280200	DNA-directed RNA polymerase, subunit beta-prime
		TraesCS1A03G0280400	Leucine-rich repeat
		TraesCS1A03G0280400	Leucine-rich repeat, typical subtype
		TraesCS1A03G0280400	Leucine-rich repeat-containing N-terminal, plant-type
		TraesCS1A03G0280400	Leucine-rich repeat domain superfamily
		TraesCS1A03G0280400	Stomatal Development and Plant Interaction Regulator
		TraesCS1A03G0280500
		TraesCS1A03G0280700	Protein kinase domain
		TraesCS1A03G0280700	Leucine-rich repeat
		TraesCS1A03G0280700	Serine/threonine-protein kinase, active site
		TraesCS1A03G0280700	Protein kinase-like domain superfamily
		TraesCS1A03G0280700	Leucine-rich repeat-containing N-terminal, plant-type
		TraesCS1A03G0280700	Protein kinase, ATP binding site
		TraesCS1A03G0280700	Leucine-rich repeat domain superfamily
		TraesCS1A03G0280800	UVR domain
		TraesCS1A03G0280800	ApaG domain
		TraesCS1A03G0280800	ApaG domain superfamily
		TraesCS1A03G0280800	ApaG-like
3	QLr.ihar-1A.3	TraesCS1A03G0960800	DnaJ domain
		TraesCS1A03G0960800	Chaperone J-domain superfamily
		TraesCS1A03G0960800	DjlA DnaK co-chaperone
		TraesCS1A03G0961000	F-box domain
		TraesCS1A03G0961000	F-box-like domain superfamily
		TraesCS1A03G0960300	Glycoside hydrolase, family 32
		TraesCS1A03G0960300	Glycosyl hydrolase family 32, N-terminal
		TraesCS1A03G0960300	Glycosyl hydrolase family 32, C-terminal
		TraesCS1A03G0960300	Concanavalin A-like lectin/glucanase domain superfamily
		TraesCS1A03G0960300	Glycosyl hydrolase, five-bladed beta-propellor domain superfamily
		TraesCS1A03G0960300	Plant Fructan Metabolism Enzymes
		TraesCS1A03G0959900
		TraesCS1A03G0961800	Cytochrome P450
		TraesCS1A03G0961800	Cytochrome P450, E-class, group I
		TraesCS1A03G0961800	Cytochrome P450, conserved site
		TraesCS1A03G0961800	Cytochrome P450 superfamily
		TraesCS1A03G0961800	Plant Cytochrome P450 71
		TraesCS1A03G0961500	Cytochrome P450
		TraesCS1A03G0961500	Cytochrome P450, E-class, group I
		TraesCS1A03G0961500	Cytochrome P450, conserved site
		TraesCS1A03G0961500	Cytochrome P450 superfamily
		TraesCS1A03G0961500	Plant Cytochrome P450 71
		TraesCS1A03G0960500	Protein Casparian strip integrity factor 1/2
		TraesCS1A03G0961900	Drought induced 19 protein type, zinc-binding domain
		TraesCS1A03G0961900	Protein dehydration-induced 19, C-terminal
		TraesCS1A03G0961900	Protein DEHYDRATION-INDUCED 19
		TraesCS1A03G0962200	DnaJ domain
		TraesCS1A03G0962200	Chaperone DnaJ, C-terminal
		TraesCS1A03G0962200	HSP40/DnaJ peptide-binding
		TraesCS1A03G0962200	DnaJ domain, conserved site
		TraesCS1A03G0962200	Chaperone J-domain superfamily
		TraesCS1A03G0962200	DnaJ homolog subfamily B
		TraesCS1A03G0960000	EF-hand domain
		TraesCS1A03G0960000	EF-hand domain pair
		TraesCS1A03G0960000	EF-Hand 1, calcium-binding site
		TraesCS1A03G0961200
		TraesCS1A03G0961400	Cytochrome P450
		TraesCS1A03G0961400	Cytochrome P450, E-class, group I
		TraesCS1A03G0961400	Cytochrome P450, conserved site
		TraesCS1A03G0961400	Cytochrome P450 superfamily
		TraesCS1A03G0961400	Plant Cytochrome P450 71
4	QLr.ihar-1B.1	TraesCS1B03G0194400	Carbohydrate kinase FGGY, N-terminal
		TraesCS1B03G0194400	Carbohydrate kinase FGGY, C-terminal
		TraesCS1B03G0194400	ATPase, nucleotide binding domain
		TraesCS1B03G0194500
5	QLr.ihar-1D.1	TraesCS1D03G0019300	Glycoside hydrolase, family 5
		TraesCS1D03G0019300	Actin-crosslinking
		TraesCS1D03G0019300	Fascin
		TraesCS1D03G0019300	Glycoside hydrolase superfamily
		TraesCS1D03G0019300	Glycoside hydrolase, family 5, conserved site
		TraesCS1D03G0019400	Disease resistance, N-terminal
		TraesCS1D03G0019700	NB-ARC
		TraesCS1D03G0019700	P-loop containing nucleoside triphosphate hydrolase
		TraesCS1D03G0019700	Winged helix-like DNA-binding domain superfamily
		TraesCS1D03G0019700	Disease resistance protein RGA2/3-like
		TraesCS1D03G0019700	Disease resistance, N-terminal
		TraesCS1D03G0019700	Apoptotic protease-activating factors, helical domain
		TraesCS1D03G0020000	NB-ARC
		TraesCS1D03G0020000	P-loop containing nucleoside triphosphate hydrolase
		TraesCS1D03G0020000	Disease resistance protein RGA2/3-like
		TraesCS1D03G0020000	Disease resistance, N-terminal
		TraesCS1D03G0020600	Leucine-rich repeat domain superfamily
		TraesCS1D03G0020900	NB-ARC
		TraesCS1D03G0020900	P-loop containing nucleoside triphosphate hydrolase
		TraesCS1D03G0021000	Chloramphenicol acetyltransferase-like domain superfamily
		TraesCS1D03G0021000	Plant and Fungal Acyltransferase
		TraesCS1D03G0021100	Chloramphenicol acetyltransferase-like domain superfamily
		TraesCS1D03G0021100	Plant and Fungal Acyltransferase
		TraesCS1D03G0021200	O-methyltransferase domain
		TraesCS1D03G0021200	Plant methyltransferase dimerisation domain
		TraesCS1D03G0021200	O-methyltransferase COMT-type
		TraesCS1D03G0021200	S-adenosyl-L-methionine-dependent methyltransferase superfamily
		TraesCS1D03G0021200	Winged helix-like DNA-binding domain superfamily
		TraesCS1D03G0021200	Winged helix DNA-binding domain superfamily
6	QLr.ihar-1D.2	TraesCS1D03G0207500	Zinc finger, RING-type
		TraesCS1D03G0207500	Ankyrin repeat
		TraesCS1D03G0207500	Zinc finger, RING/FYVE/PHD-type
		TraesCS1D03G0207500	Ankyrin repeat-containing domain superfamily
		TraesCS1D03G0207500	Dendritic Spine Regulation and Scaffold
		TraesCS1D03G0207600	RAD3/XPD family
		TraesCS1D03G0207600	Helicase-like, DEXD box c2 type
		TraesCS1D03G0207600	ATP-dependent helicase, C-terminal
		TraesCS1D03G0207600	RAD3-like helicase, DEAD
		TraesCS1D03G0207600	Helical and beta-bridge domain
		TraesCS1D03G0207600	ATP-dependent helicase Rad3/Chl1-like
		TraesCS1D03G0207600	Helicase superfamily 1/2, ATP-binding domain, DinG/Rad3-type
		TraesCS1D03G0207600	P-loop containing nucleoside triphosphate hydrolase
		TraesCS1D03G0207600	Helicase superfamily 1/2, DinG/Rad3-like
		TraesCS1D03G0207700	Chloramphenicol acetyltransferase-like domain superfamily
		TraesCS1D03G0207700	Plant and Fungal Acyltransferase
		TraesCS1D03G0208100
		TraesCS1D03G0209600	Chloramphenicol acetyltransferase-like domain superfamily
		TraesCS1D03G0209600	Plant and Fungal Acyltransferase
7	QLr.ihar-1D.3	TraesCS1D03G0250000	Zinc finger, PHD-type
		TraesCS1D03G0250000	Zinc finger, FYVE/PHD-type
		TraesCS1D03G0250000	Zinc finger, RING/FYVE/PHD-type
		TraesCS1D03G0250200	Large ribosomal subunit protein eL18
		TraesCS1D03G0250200	Large ribosomal subunit protein uL15/eL18
		TraesCS1D03G0250200	Large ribosomal subunit protein eL18, conserved site
		TraesCS1D03G0250200	Ribosomal L18e/L15P superfamily
		TraesCS1D03G0250400	GAF domain
		TraesCS1D03G0250400	Histidine kinase/HSP90-like ATPase
		TraesCS1D03G0250400	Signal transduction histidine kinase, dimerisation/phosphoacceptor domain
		TraesCS1D03G0250400	Signal transduction histidine kinase-related protein, C-terminal
		TraesCS1D03G0250400	Histidine kinase domain
		TraesCS1D03G0250400	GAF-like domain superfamily
		TraesCS1D03G0250400	Signal transduction histidine kinase, dimerisation/phosphoacceptor domain superfamily
		TraesCS1D03G0250400	Histidine kinase/HSP90-like ATPase superfamily
		TraesCS1D03G0250500	Ribonuclease H domain
8	QLr.ihar-2A.1	TraesCS2A03G1112500	Lipocalin/cytosolic fatty-acid binding domain
		TraesCS2A03G1112500	Lipocalin
		TraesCS2A03G1112500	Calycin
		TraesCS2A03G1112500	Lipocalin family conserved site
		TraesCS2A03G1113300	CRIB domain
		TraesCS2A03G1113300	CRIB domain superfamily
		TraesCS2A03G1113300	CRIB domain-containing protein RIC1-like
		TraesCS2A03G1113600	B3 DNA binding domain
		TraesCS2A03G1113600	DNA-binding pseudobarrel domain superfamily
		TraesCS2A03G1113600	B3 domain-containing protein REM16-like
		TraesCS2A03G1113900	SUI1 domain
		TraesCS2A03G1113900	Eukaryotic translation initiation factor SUI1
		TraesCS2A03G1113900	SUI1 domain superfamily
		TraesCS2A03G1112800	NB-ARC
		TraesCS2A03G1112800	P-loop containing nucleoside triphosphate hydrolase
		TraesCS2A03G1112800	Disease resistance, N-terminal
		TraesCS2A03G1112800	Apoptotic protease-activating factors, helical domain
		TraesCS2A03G1112800	Disease resistance protein, plants
		TraesCS2A03G1112900	AP-5 complex subunit zeta-1
		TraesCS2A03G1113000	Homeobox domain
		TraesCS2A03G1113000	START domain
		TraesCS2A03G1113000	Homeobox-like domain superfamily
		TraesCS2A03G1113000	Homeobox, conserved site
		TraesCS2A03G1113000	START-like domain superfamily
		TraesCS2A03G1113000	Homeobox-leucine zipper protein GLABRA2/ANL2/PDF2/ATML1-like
		TraesCS2A03G1113200	VASCULAR-RELATED UNKNOWN PROTEIN
		TraesCS2A03G1112700	Leucine-rich repeat domain superfamily
		TraesCS2A03G1114000	VASCULAR-RELATED UNKNOWN PROTEIN
		TraesCS2A03G1113100	ABC transporter-like, ATP-binding domain
		TraesCS2A03G1113100	AAA+ ATPase domain
		TraesCS2A03G1113100	ABC transporter, haem export, CcmA
		TraesCS2A03G1113100	P-loop containing nucleoside triphosphate hydrolase
9	QLr.ihar-2A.2	TraesCS2A03G0749900	P-loop containing nucleoside triphosphate hydrolase
		TraesCS2A03G0749900	DNA2/NAM7 helicase, helicase domain
		TraesCS2A03G0749900	DNA2/NAM7 helicase-like, C-terminal
		TraesCS2A03G0749900	DNA2/NAM7-like helicase
		TraesCS2A03G0749900	Upf1-like, C-terminal helicase domain
		TraesCS2A03G0749300	SET domain
		TraesCS2A03G0749300	SET domain superfamily
		TraesCS2A03G0749300	Tetratricopeptide-like helical domain superfamily
		TraesCS2A03G0749200
		TraesCS2A03G0749000	Plant peroxidase
		TraesCS2A03G0749000	Haem peroxidase
		TraesCS2A03G0749000	Haem peroxidase superfamily
		TraesCS2A03G0749000	Peroxidases heam-ligand binding site
		TraesCS2A03G0749000	Peroxidase, active site
		TraesCS2A03G0749000	Secretory peroxidase
		TraesCS2A03G0749400
		TraesCS2A03G0749100	Sphingomyelin synthase-like domain
		TraesCS2A03G0749100	Sphingomyelin synthase-like
		TraesCS2A03G0749600	ABA/WDS induced protein
10	QLr.ihar-2B.1	TraesCS2B03G1334800	Peptidase S8/S53 domain
		TraesCS2B03G1334800	PA domain
		TraesCS2B03G1334800	Peptidase S8 propeptide/proteinase inhibitor I9
		TraesCS2B03G1334800	Peptidase S8, subtilisin-related
		TraesCS2B03G1334800	Peptidase S8, subtilisin, Asp-active site
		TraesCS2B03G1334800	Cucumisin-like catalytic domain
		TraesCS2B03G1334800	Peptidase S8/S53 domain superfamily
		TraesCS2B03G1334800	Peptidase S8 propeptide/proteinase inhibitor I9 superfamily
		TraesCS2B03G1334800	Subtilisin-like protease, fibronectin type-III domain
		TraesCS2B03G1334800	Subtilisin-like protease
		TraesCS2B03G1334800	PA domain superfamily
		TraesCS2B03G1334600	Peptidase S8/S53 domain
		TraesCS2B03G1334600	PA domain
		TraesCS2B03G1334600	Peptidase S8 propeptide/proteinase inhibitor I9
		TraesCS2B03G1334600	Peptidase S8, subtilisin-related
		TraesCS2B03G1334600	Peptidase S8, subtilisin, Asp-active site
		TraesCS2B03G1334600	Cucumisin-like catalytic domain
		TraesCS2B03G1334600	Peptidase S8/S53 domain superfamily
		TraesCS2B03G1334600	Peptidase S8 propeptide/proteinase inhibitor I9 superfamily
		TraesCS2B03G1334600	Subtilisin-like protease, fibronectin type-III domain
		TraesCS2B03G1334600	Subtilisin-like protease
		TraesCS2B03G1334600	PA domain superfamily
11	QLr.ihar-2B.2	raesCS2B03G1472800	Protein of unknown function DUF3615
		TraesCS2B03G1473400	Domain of unknown function DUF6598
		TraesCS2B03G1473000
		TraesCS2B03G1473200	Oligosaccharyl transferase, STT3 subunit
		TraesCS2B03G1473200	Oligosaccharyl transferase STT3, N-terminal domain
		TraesCS2B03G1473200	STT3/PglB/AglB, core domain
		TraesCS2B03G1473100	Ankyrin repeat
		TraesCS2B03G1473100	Tetratricopeptide-like helical domain superfamily
		TraesCS2B03G1473100	Tetratricopeptide repeat
		TraesCS2B03G1473100	Ankyrin repeat-containing domain superfamily
		TraesCS2B03G1473100	Cul2-RING E3 ligase substrate-recognition
		TraesCS2B03G1474300	Pentatricopeptide repeat
		TraesCS2B03G1474300	Tetratricopeptide-like helical domain superfamily
		TraesCS2B03G1474500	ARC6, IMS domain
		TraesCS2B03G1474500	Protein ACCUMULATION AND REPLICATION OF CHLOROPLASTS 6-like
		TraesCS2B03G1473600	Domain of unknown function DUF6598
		TraesCS2B03G1473300	Domain of unknown function DUF6598
12	QLr.ihar-3A.1	TraesCS3A03G1167400	Domain unknown function DUF295
13	QLr.ihar-3B.1	TraesCS3B03G1372500	Adaptor protein Cbl, N-terminal domain superfamily
		TraesCS3B03G1372500	Mixed lineage kinase domain-like, N-terminal domain
		TraesCS3B03G1372800	NADPH-dependent FMN reductase-like
		TraesCS3B03G1372800	Flavoprotein-like superfamily
		TraesCS3B03G1372800	NAD(P)H-dependent Reductase
		TraesCS3B03G1373300	PPC domain
		TraesCS3B03G1373300	AT-hook motif nuclear-localized protein 15-29
		TraesCS3B03G1374100	Ribosomal protein S11
		TraesCS3B03G1374100	Ribosomal protein S11 superfamily
		TraesCS3B03G1374700	Zinc finger, lateral root primordium type 1
		TraesCS3B03G1374700	SHORT INTERNODES, C-terminal
		TraesCS3B03G1374700	SHI protein family
		TraesCS3B03G1374000	NADPH-dependent FMN reductase-like
		TraesCS3B03G1374000	Flavoprotein-like superfamily
		TraesCS3B03G1374000	NAD(P)H-dependent Reductase
		TraesCS3B03G1374300	GPI-anchored protein LORELEI-like
		TraesCS3B03G1374500	Zinc finger, RING-type
		TraesCS3B03G1374500	Zinc finger, RING/FYVE/PHD-type
		TraesCS3B03G1374500	Zinc finger, RING-type, conserved site
		TraesCS3B03G1374200	GPI-anchored protein LORELEI-like
14	QLr.ihar-3B.2	TraesCS3B03G1435600	NAD(P)-binding domain superfamily
		TraesCS3B03G1436100	UDP-glucuronosyl/UDP-glucosyltransferase
		TraesCS3B03G1436500	Cytochrome P450
		TraesCS3B03G1436500	Cytochrome P450, E-class, group I
		TraesCS3B03G1436500	Cytochrome P450, conserved site
		TraesCS3B03G1436500	Cytochrome P450 superfamily
		TraesCS3B03G1436500	Cytochrome P450 Amino Acid/Fatty Acid Hydroxylases
		TraesCS3B03G1435400	UDP-glucuronosyl/UDP-glucosyltransferase
		TraesCS3B03G1436300	UDP-glucuronosyl/UDP-glucosyltransferase
		TraesCS3B03G1436000
		TraesCS3B03G1435900	UDP-glucuronosyl/UDP-glucosyltransferase
		TraesCS3B03G1435700	Chloramphenicol acetyltransferase-like domain superfamily
		TraesCS3B03G1435700	Plant and Fungal Acyltransferase
15	QLr.ihar-3D.1	TraesCS3D03G1174700	Leucine-rich repeat
		TraesCS3D03G1174700	NB-ARC
		TraesCS3D03G1174700	P-loop containing nucleoside triphosphate hydrolase
		TraesCS3D03G1174700	Leucine-rich repeat domain superfamily
		TraesCS3D03G1174700	Winged helix-like DNA-binding domain superfamily
		TraesCS3D03G1174700	Disease resistance protein RGA2/3-like
		TraesCS3D03G1174700	Disease resistance, N-terminal
		TraesCS3D03G1174700	Apoptotic protease-activating factors, helical domain
		TraesCS3D03G1175500	Pumilio RNA-binding repeat
		TraesCS3D03G1175500	Armadillo-like helical
		TraesCS3D03G1175500	Nucleic acid binding NABP
		TraesCS3D03G1175500	Armadillo-type fold
		TraesCS3D03G1175500	Pumilio homology domain
		TraesCS3D03G1175500	Pumilio, RNA binding domain
		TraesCS3D03G1175000	SANT/Myb domain
		TraesCS3D03G1175000	Myb domain, plants
		TraesCS3D03G1175000	Homeobox-like domain superfamily
		TraesCS3D03G1175000	Myb domain
		TraesCS3D03G1175000	Transcription factor LUX/BOA-like
		TraesCS3D03G1174800
		TraesCS3D03G1175100	Ninja family
		TraesCS3D03G1175100	Tify domain-binding domain
16	QLr.ihar-4A.1	TraesCS4A03G1149600	B3 DNA binding domain
		TraesCS4A03G1149600	DNA-binding pseudobarrel domain superfamily
		TraesCS4A03G1149600	B3 domain-containing protein REM16-like
		TraesCS4A03G1148900	Protein kinase domain
		TraesCS4A03G1148900	Serine-threonine/tyrosine-protein kinase, catalytic domain
		TraesCS4A03G1148900	Gnk2-homologous domain
		TraesCS4A03G1148900	Serine/threonine-protein kinase, active site
		TraesCS4A03G1148900	Protein kinase-like domain superfamily
		TraesCS4A03G1148900	Gnk2-homologous domain superfamily
		TraesCS4A03G1149000	Protein kinase domain
		TraesCS4A03G1149000	Gnk2-homologous domain
		TraesCS4A03G1149000	Serine/threonine-protein kinase, active site
		TraesCS4A03G1149000	Protein kinase-like domain superfamily
		TraesCS4A03G1149000	Protein kinase, ATP binding site
		TraesCS4A03G1149000	S-locus receptor kinase, C-terminal
		TraesCS4A03G1149000	Gnk2-homologous domain superfamily
		TraesCS4A03G1149500	Nucleoside phosphorylase domain
		TraesCS4A03G1149500	Nucleoside phosphorylase superfamily
		TraesCS4A03G1149500	5'-Methylthioadenosine/S-adenosylhomocysteine nucleosidase
17	QLr.ihar-4B.1	TraesCS4B03G0779300	Alpha/beta hydrolase fold-1
		TraesCS4B03G0779300	Alpha/Beta hydrolase fold
		TraesCS4B03G0779300	Methylesterase/Alpha-hydroxynitrile lyase
		TraesCS4B03G0778900
		TraesCS4B03G0778900	Smr domain
		TraesCS4B03G0778900	PAM2 motif
		TraesCS4B03G0778900	Smr domain superfamily
		TraesCS4B03G0778900	PAM2-like motif domain-containing protein
		TraesCS4B03G0779400	Glutathione S-transferase, N-terminal
		TraesCS4B03G0779400	Glutathione S-transferase, C-terminal-like
		TraesCS4B03G0779400	Thioredoxin-like superfamily
		TraesCS4B03G0779400	Glutathione S-transferase, C-terminal domain superfamily
		TraesCS4B03G0779400	Glutathione transferase family
		TraesCS4B03G0779400	Glutathione S-transferase Omega/Tau-like
		TraesCS4B03G0779400	Glutathione S-transferases Tau, C-terminal alpha helical domain, plant
18	QLr.ihar-6A.1	TraesCS6A03G1022300
		TraesCS6A03G1022900	Legume lectin domain
		TraesCS6A03G1022900	Concanavalin A-like lectin/glucanase domain superfamily
		TraesCS6A03G1022900	Leguminous Lectin
		TraesCS6A03G1024000
		TraesCS6A03G1022100	Glycoside hydrolase family 16
		TraesCS6A03G1022100	Glycoside hydrolase, family 16, active site
		TraesCS6A03G1022100	Beta-glucanase
		TraesCS6A03G1022100	Xyloglucan endo-transglycosylase, C-terminal
		TraesCS6A03G1022100	Concanavalin A-like lectin/glucanase domain superfamily
		TraesCS6A03G1022100	Xyloglucan endotransglucosylase/hydrolase
		TraesCS6A03G1022100	Beta-glucanase/XTH
		TraesCS6A03G1023700	RmlD-like substrate binding domain
		TraesCS6A03G1023700	NAD(P)-binding domain superfamily
		TraesCS6A03G1023600	Helicase, C-terminal
		TraesCS6A03G1023600	DEAD/DEAH box helicase domain
		TraesCS6A03G1023600	Helicase superfamily 1/2, ATP-binding domain
		TraesCS6A03G1023600	RNA helicase, DEAD-box type, Q motif
		TraesCS6A03G1023600	P-loop containing nucleoside triphosphate hydrolase
		TraesCS6A03G1023900
		TraesCS6A03G1025300	Leucine-rich repeat
		TraesCS6A03G1025300	Leucine-rich repeat, typical subtype
		TraesCS6A03G1025300	Leucine-rich repeat domain superfamily
		TraesCS6A03G1025300	Leucine-rich repeat domain-containing protein
		TraesCS6A03G1025000
		TraesCS6A03G1023400	Legume lectin domain
		TraesCS6A03G1023400	Concanavalin A-like lectin/glucanase domain superfamily
		TraesCS6A03G1023400	Leguminous Lectin
		TraesCS6A03G1024100
		TraesCS6A03G1024900	Leucine-rich repeat
		TraesCS6A03G1024900	F-box domain
		TraesCS6A03G1024900	Leucine-rich repeat, cysteine-containing subtype
		TraesCS6A03G1024900	Leucine-rich repeat domain superfamily
		TraesCS6A03G1023500	Protein kinase domain
		TraesCS6A03G1023500	Legume lectin domain
		TraesCS6A03G1023500	Serine/threonine-protein kinase, active site
		TraesCS6A03G1023500	Protein kinase-like domain superfamily
		TraesCS6A03G1023500	Concanavalin A-like lectin/glucanase domain superfamily
		TraesCS6A03G1023500	Protein kinase, ATP binding site
		TraesCS6A03G1023500	L-type Lectin-Domain Containing Receptor Kinases
		TraesCS6A03G1022700	Protein kinase domain
		TraesCS6A03G1022700	Legume lectin domain
		TraesCS6A03G1022700	Serine-threonine/tyrosine-protein kinase, catalytic domain
		TraesCS6A03G1022700	Serine/threonine-protein kinase, active site
		TraesCS6A03G1022700	Protein kinase-like domain superfamily
		TraesCS6A03G1022700	Concanavalin A-like lectin/glucanase domain superfamily
		TraesCS6A03G1022700	Protein kinase, ATP binding site
		TraesCS6A03G1022700	L-type Lectin-Domain Containing Receptor Kinases
		TraesCS6A03G1023300	Protein kinase domain
		TraesCS6A03G1023300	Legume lectin domain
		TraesCS6A03G1023300	Serine/threonine-protein kinase, active site
		TraesCS6A03G1023300	Protein kinase-like domain superfamily
		TraesCS6A03G1023300	Concanavalin A-like lectin/glucanase domain superfamily
		TraesCS6A03G1023300	Protein kinase, ATP binding site
		TraesCS6A03G1023300	L-type Lectin-Domain Containing Receptor Kinases
		TraesCS6A03G1022500	F-box domain
		TraesCS6A03G1022500	F-box-like domain superfamily
		TraesCS6A03G1024800	ABC transporter-like, ATP-binding domain
		TraesCS6A03G1024800	AAA+ ATPase domain
		TraesCS6A03G1024800	ABC transporter-like, conserved site
		TraesCS6A03G1024800	P-loop containing nucleoside triphosphate hydrolase
		TraesCS6A03G1024800	ABC-transporter extension domain
		TraesCS6A03G1024800	ATP-binding cassette sub-family F member, EF3 subfamily
		TraesCS6A03G1025200	PGG domain
		TraesCS6A03G1024500	Myb/SANT-like domain
		TraesCS6A03G1024200	Electron transfer flavoprotein, beta-subunit, conserved site
		TraesCS6A03G1024200	Electron transfer flavoprotein, beta subunit
		TraesCS6A03G1024200	Rossmann-like alpha/beta/alpha sandwich fold
		TraesCS6A03G1024200	Electron transfer flavoprotein, alpha/beta-subunit, N-terminal
		TraesCS6A03G1024200	Electron transfer flavoprotein, beta subunit, N-terminal
19	QLr.ihar-7A.1	TraesCS7A03G0017000	Virus X resistance protein-like, coiled-coil domain
		TraesCS7A03G0017000	Disease resistance, N-terminal
		TraesCS7A03G0017300	NB-ARC
		TraesCS7A03G0017300	Leucine-rich repeat, typical subtype
		TraesCS7A03G0017300	P-loop containing nucleoside triphosphate hydrolase
		TraesCS7A03G0017300	Leucine-rich repeat domain superfamily
		TraesCS7A03G0017300	Winged helix-like DNA-binding domain superfamily
		TraesCS7A03G0017300	Virus X resistance protein-like, coiled-coil domain
		TraesCS7A03G0017300	Disease resistance, N-terminal
		TraesCS7A03G0017300	Apoptotic protease-activating factors, helical domain
		TraesCS7A03G0017300	Disease resistance protein, plants
		TraesCS7A03G0017400	Protein of unknown function DUF3754
		TraesCS7A03G0017500	Squalene/phytoene synthase
		TraesCS7A03G0017500	Isoprenoid synthase domain superfamily
		TraesCS7A03G0017700	NAC domain
		TraesCS7A03G0017700	NAC domain superfamily
		TraesCS7A03G0017900	Multicopper oxidase, second cupredoxin domain
		TraesCS7A03G0017900	Cupredoxin
		TraesCS7A03G0017900	Multicopper oxidase, C-terminal
		TraesCS7A03G0017900	Multicopper oxidase-like, N-terminal
		TraesCS7A03G0017900	Ascorbate oxidase homologue, first cupredoxin domain
		TraesCS7A03G0017900	Multicopper oxidase
		TraesCS7A03G0018000
		TraesCS7A03G0018100	Glycoside hydrolase, family 32
		TraesCS7A03G0018100	Glycosyl hydrolase family 32, N-terminal
		TraesCS7A03G0018100	Glycosyl hydrolase family 32, C-terminal
		TraesCS7A03G0018100	Concanavalin A-like lectin/glucanase domain superfamily
		TraesCS7A03G0018100	Beta-fructofuranosidase, N-terminal domain
		TraesCS7A03G0018100	Glycosyl hydrolase, five-bladed beta-propellor domain superfamily
		TraesCS7A03G0018100	Plant Fructan Metabolism Enzymes
		TraesCS7A03G0018600	Glycosyl hydrolase family 32, C-terminal
		TraesCS7A03G0018600	Concanavalin A-like lectin/glucanase domain superfamily
		TraesCS7A03G0018600	Plant Fructan Metabolism Enzymes
		TraesCS7A03G0018600	Glycoside hydrolase, family 32
		TraesCS7A03G0018600	Glycosyl hydrolase family 32, N-terminal
		TraesCS7A03G0018600	Glycosyl hydrolase, five-bladed beta-propellor domain superfamily
		TraesCS7A03G0018700
		TraesCS7A03G0018900	Glycoside hydrolase, family 32
		TraesCS7A03G0018900	Glycosyl hydrolase family 32, N-terminal
		TraesCS7A03G0018900	Glycosyl hydrolase family 32, C-terminal
		TraesCS7A03G0018900	Concanavalin A-like lectin/glucanase domain superfamily
		TraesCS7A03G0018900	Glycoside hydrolase, family 32, active site
		TraesCS7A03G0018900	Glycosyl hydrolase, five-bladed beta-propellor domain superfamily
		TraesCS7A03G0018900	Plant Fructan Metabolism Enzymes
		TraesCS7A03G0019200	Glycoside hydrolase, family 32
		TraesCS7A03G0019200	Glycosyl hydrolase family 32, N-terminal
		TraesCS7A03G0019200	Glycosyl hydrolase family 32, C-terminal
		TraesCS7A03G0019200	Concanavalin A-like lectin/glucanase domain superfamily
		TraesCS7A03G0019200	Glycosyl hydrolase, five-bladed beta-propellor domain superfamily
		TraesCS7A03G0019200	Plant Fructan Metabolism Enzymes
		TraesCS7A03G0019200	Glycoside hydrolase, family 32, active site
		TraesCS7A03G0019300	Glycoside hydrolase, family 32
		TraesCS7A03G0019300	Glycosyl hydrolase family 32, N-terminal
		TraesCS7A03G0019300	Glycosyl hydrolase family 32, C-terminal
		TraesCS7A03G0019300	Concanavalin A-like lectin/glucanase domain superfamily
		TraesCS7A03G0019300	Glycosyl hydrolase, five-bladed beta-propellor domain superfamily
		TraesCS7A03G0019300	Plant Fructan Metabolism Enzymes
		TraesCS7A03G0019300	Glycoside hydrolase, family 32, active site
20	QLr.ihar-7A.2	TraesCS7A03G0068000	Ribosomal protein S13
		TraesCS7A03G0068000	Ribosomal protein S13-like, H2TH
21	QLr.ihar-7D.1	TraesCS7D03G0022500	Glycoside hydrolase, family 32
		TraesCS7D03G0022500	Glycosyl hydrolase family 32, N-terminal
		TraesCS7D03G0022500	Glycosyl hydrolase family 32, C-terminal
		TraesCS7D03G0022500	Concanavalin A-like lectin/glucanase domain superfamily
		TraesCS7D03G0022500	Glycosyl hydrolase, five-bladed beta-propellor domain superfamily
		TraesCS7D03G0022500	Plant Fructan Metabolism Enzymes
		TraesCS7D03G0022500	Beta-fructofuranosidase, N-terminal domain
		TraesCS7D03G0023000	Six-bladed beta-propeller, TolB-like
		TraesCS7D03G0023000	WD40-like beta propeller
		TraesCS7D03G0023900	von Willebrand factor, type A
		TraesCS7D03G0023900	VWA-Hint protein, Vwaint domain
		TraesCS7D03G0023900	von Willebrand factor A-like domain superfamily
		TraesCS7D03G0023900	Calcium-activated chloride channel regulator
		TraesCS7D03G0024000	BAG family molecular chaperone regulator 5/6/7/8
		TraesCS7D03G0024200	Protein of unknown function DUF594
		TraesCS7D03G0024200	Domain of unknown function DUF4220
		TraesCS7D03G0024300	Helicase, C-terminal
		TraesCS7D03G0024300	DEAD/DEAH box helicase domain
		TraesCS7D03G0024300	ATP-dependent RNA helicase Ski2/MTR4, C-terminal
		TraesCS7D03G0024300	Helicase superfamily 1/2, ATP-binding domain
		TraesCS7D03G0024300	ATP-dependent RNA helicase SKI2-like
		TraesCS7D03G0024300	Exosome RNA helicase MTR4-like, beta-barrel domain
		TraesCS7D03G0024300	P-loop containing nucleoside triphosphate hydrolase
		TraesCS7D03G0024300	Exosome RNA helicase MTR4-like, stalk
		TraesCS7D03G0024300	RNA/DNA Helicase
		TraesCS7D03G0024500	Yippee/Mis18/Cereblon
		TraesCS7D03G0024500	Yippee domain
		TraesCS7D03G0024500	Yippee family
		TraesCS7D03G0024600	NB-ARC
		TraesCS7D03G0024600	Zinc finger, BED-type
		TraesCS7D03G0024600	P-loop containing nucleoside triphosphate hydrolase
		TraesCS7D03G0024600	Leucine-rich repeat domain superfamily
		TraesCS7D03G0024600	Zinc finger C2H2 superfamily
		TraesCS7D03G0024600	Winged helix-like DNA-binding domain superfamily
		TraesCS7D03G0024600	Disease resistance protein, plants
		TraesCS7D03G0024700	Protein kinase domain
		TraesCS7D03G0024700	Protein kinase-like domain superfamily
		TraesCS7D03G0024800	Leucine-rich repeat
		TraesCS7D03G0024800	Leucine-rich repeat, typical subtype
		TraesCS7D03G0024800	Leucine-rich repeat domain superfamily
		TraesCS7D03G0024800	Receptor-like EIX Recognition
		TraesCS7D03G0025000	Yippee/Mis18/Cereblon
		TraesCS7D03G0025000	Yippee domain
		TraesCS7D03G0025000	Yippee family
		TraesCS7D03G0025200	Tetratricopeptide-like helical domain superfamily
		TraesCS7D03G0025200	Tetratricopeptide repeat
		TraesCS7D03G0025200	Protein NPG1-like
		TraesCS7D03G0025300	Large ribosomal subunit protein bL9
		TraesCS7D03G0025300	Ribosomal protein L9/RNase H1, N-terminal
		TraesCS7D03G0025300	Large ribosomal subunit protein bL9, C-terminal
		TraesCS7D03G0025300	Large ribosomal subunit protein bL9, N-terminal
		TraesCS7D03G0025300	Ribosomal protein L9, C-terminal domain superfamily
		TraesCS7D03G0025300	Ribosomal protein L9, N-terminal domain superfamily
		TraesCS7D03G0025400	Transcription factor GRAS
		TraesCS7D03G0025800	Biotin/lipoyl attachment
		TraesCS7D03G0025800	2-oxoacid dehydrogenase acyltransferase, catalytic domain
		TraesCS7D03G0025800	2-oxo acid dehydrogenase, lipoyl-binding site
		TraesCS7D03G0025800	Peripheral subunit-binding domain
		TraesCS7D03G0025800	Dihydrolipoyllysine-residue acetyltransferase component of pyruvate dehydrogenase complex
		TraesCS7D03G0025800	Single hybrid motif
		TraesCS7D03G0025800	Chloramphenicol acetyltransferase-like domain superfamily
		TraesCS7D03G0025800	E3-binding domain superfamily
		TraesCS7D03G0025800	Dihydrolipoamide acetyltransferase/Pyruvate dehydrogenase protein X component
		TraesCS7D03G0025900	Protein arginine N-methyltransferase
		TraesCS7D03G0025900	S-adenosyl-L-methionine-dependent methyltransferase superfamily
		TraesCS7D03G0026100	Protein kinase domain
		TraesCS7D03G0026100	Serine/threonine-protein kinase, active site
		TraesCS7D03G0026100	Protein kinase-like domain superfamily
		TraesCS7D03G0026100	Protein kinase, ATP binding site
		TraesCS7D03G0026100	Serine-threonine/tyrosine-protein kinase, catalytic domain
		TraesCS7D03G0026200	Domain unknown function DUF295
		TraesCS7D03G0026200	F-box-like domain superfamily
		TraesCS7D03G0026500	Ancestral coatomer element 1, Sec16/Sec31
		TraesCS7D03G0026500	Sec16, central conserved domain
		TraesCS7D03G0026500	COPII coat assembly protein, Sec16
22	QLr.ihar-7D.2	TraesCS7D03G0079100
		TraesCS7D03G0079300	NB-ARC
		TraesCS7D03G0079300	P-loop containing nucleoside triphosphate hydrolase
		TraesCS7D03G0079300	Leucine-rich repeat domain superfamily
		TraesCS7D03G0079300	Winged helix-like DNA-binding domain superfamily
		TraesCS7D03G0079300	Virus X resistance protein-like, coiled-coil domain
		TraesCS7D03G0079300	Disease resistance, N-terminal
		TraesCS7D03G0079300	Apoptotic protease-activating factors, helical domain
		TraesCS7D03G0079300	Disease resistance protein, plants
		TraesCS7D03G0079900	Chloramphenicol acetyltransferase-like domain superfamily
		TraesCS7D03G0079900	Plant and Fungal Acyltransferase
		TraesCS7D03G0080200	PGG domain
		TraesCS7D03G0080400	NB-ARC
		TraesCS7D03G0080400	P-loop containing nucleoside triphosphate hydrolase
		TraesCS7D03G0080400	Leucine-rich repeat domain superfamily
		TraesCS7D03G0080400	Winged helix-like DNA-binding domain superfamily
		TraesCS7D03G0080400	Virus X resistance protein-like, coiled-coil domain
		TraesCS7D03G0080400	Disease resistance, N-terminal
		TraesCS7D03G0080400	Apoptotic protease-activating factors, helical domain
		TraesCS7D03G0080400	Disease resistance protein, plants
		TraesCS7D03G0080700	NB-ARC
		TraesCS7D03G0080700	P-loop containing nucleoside triphosphate hydrolase
		TraesCS7D03G0080700	Leucine-rich repeat domain superfamily
		TraesCS7D03G0080700	Winged helix-like DNA-binding domain superfamily
		TraesCS7D03G0080700	Apoptotic protease-activating factors, helical domain
		TraesCS7D03G0080700	Disease resistance protein, plants
		TraesCS7D03G0080800	NB-ARC
		TraesCS7D03G0080800	P-loop containing nucleoside triphosphate hydrolase
		TraesCS7D03G0080800	Virus X resistance protein-like, coiled-coil domain
		TraesCS7D03G0080800	Disease resistance, N-terminal
		TraesCS7D03G0080900	Acid phosphatase, class B-like
		TraesCS7D03G0080900	Acid phosphatase, plant
		TraesCS7D03G0080900	Vegetative storage protein/acid phosphatase
		TraesCS7D03G0080900	HAD superfamily
		TraesCS7D03G0080900	HAD-like superfamily
		TraesCS7D03G0081000	Very-long-chain 3-ketoacyl-CoA synthase
		TraesCS7D03G0081000	FAE1/Type III polyketide synthase-like protein
		TraesCS7D03G0081000	Beta-ketoacyl-[acyl-carrier-protein] synthase III, C-terminal
		TraesCS7D03G0081000	Thiolase-like
23	QLr.ihar-7D.3	TraesCS7D03G1284200	Protein CHAPERONE-LIKE PROTEIN OF POR1-like
		TraesCS7D03G1284700	RNA-binding, CRM domain
		TraesCS7D03G1284700	YhbY-like superfamily
		TraesCS7D03G1284700	Intron splicing facilitator CRS1/CFM2/CFM3
		TraesCS7D03G1284800	F-box domain
		TraesCS7D03G1284800	Galactose oxidase/kelch, beta-propeller
		TraesCS7D03G1284800	F-box-like domain superfamily
		TraesCS7D03G1285000	Squalene/phytoene synthase
		TraesCS7D03G1285000	Isoprenoid synthase domain superfamily
		TraesCS7D03G1285000	Squalene/phytoene synthase, conserved site
		TraesCS7D03G1285000	Trans-isoprenyl diphosphate synthases, head-to-head
		TraesCS7D03G1285000	Trans-isoprenyl diphosphate synthases, bacterial-type
1) Based on the Triticum aestivum genes (IWGSC) dataset deposited in BioMart (Ensembl Genomes release 60 - October 2024)
The location in the genome was determined based on the position of the marker and extended by 250 thousand base pairs proximally and distally.
