# Supplementary material for: Genome-wide association study of seedling leaf rust resistance in European winter wheat cultivars
Source: J Appl Genet. 2025 Jun 9;66(4):853–69. doi: 10.1007/s13353-025-00976-2 (PMC12616754; doi:10.1007/s13353-025-00976-2)
Supplement: Supplementary file 7 — TABLE S7 (XLSX 29.0 KB) [file 13353_2025_976_MOESM7_ESM.xlsx]

## Sheet: Tab. S7
Genome-wide association study of seedling leaf rust resistance in European winter wheat cultivars
Paweł Cz. Czembor, Urszula Piechota, Jie Song, Dariusz Mańkowski, Magdalena Radecka-Janusik, Dominika Piaskowska, Piotr Słowacki, Andrzej Kilian,
Supplementary table S7. Leaf rust resistance loci detected in the differential set and panel of cultivars
No	QTL	Trait	QTL	Chrom	Resistance allele	Lr postulation	Interval (Mbp)	CloneID	Most significant marker name	Thatcher Lr-NILs differential set																																				Wheat panel of 143 cultivars
										LrTc	Lr1	Lr2a	Lr2b	Lr2c	Lr3	Lr3bg	Lr3ka	Lr9	Lr10	Lr14a	Lr14b	Lr15	Lr16	Lr17	Lr18	Lr19	Lr20	Lr21	Lr23	Lr24	Lr25	Lr26	Lr27+31	Lr28	Lr29	Lr30	Lr32	Lr33	Lr36	Lr38	Lr52	Lr63	Lr64	LrB(Carina)	LrB(PI268316)	Addict	Agape	Akteur	Alcazar
1	1A_1	Pt12	QLr.ihar_1A_1	1A	G		54.43-61.49	1202359|F|0-10:T>G-10:T>G	1202359_10
2	1A_2	Pt5	QLr.ihar_1A_2	1A	C		117.63-124.69	4990320|F|0-6:C>A-6:C>A	4990320_6
3	1A_3	Pt4	QLr.ihar_1A_3	1A	T		558.4-566.46	7353014|F|0-8:T>C-8:T>C	7353014_8
4	1B_1	Pt17	QLr.ihar_1B_1	1B	T	Lr26	5.85-222.82	1229852|F|0-12:T>C-12:T>C	1229852_12
5	1D_1	Pt5	QLr.ihar_1D_1	1D	C		1.98-9.04	2265008|F|0-47:C>T-47:C>T	2265008_47
6	1D_2	Pt5	QLr.ihar_1D_2	1D	G		75.6-82.63	1205744|F|0-31:G>A-31:G>A	1205744_31
7	1D_3	Pt5	QLr.ihar_1D_3	1D	T		100.66-105.15	2256740|F|0-47:T>C-47:T>C	2256740_47
8	2A_1	Pt7	QLr.ihar_2A_1	2A	T		715.83-723.16	3029582|F|0-37:T>C-37:T>C	3029582_37
9	2A_2	Pt17	QLr.ihar_2A_2	2A	G		516.79-523.85	4990464|F|0-34:G>A-34:G>A	4990464_34
10	2B_1	Pt16	QLr.ihar_2B_1	2B	C		733.58-740.64	11313457|F|0-18:C>T-18:C>T	11313457_18
11	2B_2	Pt4	QLr.ihar_2B_2	2B	T		780.73-787.79	1138981|F|0-8:T>C-8:T>C	1138981_8
12	3A_1	Pt4	QLr.ihar_3A_1	3A	C		719.81-726.87	1208992|F|0-44:C>G-44:C>G	1208992_44
13	3B_1	Pt4	QLr.ihar_3B_1	3B	G		801.70-803.17	19483790|F|0-46:G>T-46:G>T	19483790_46
14	3B_2	Pt4	QLr.ihar_3B_2	3B	A		819.85-826.91	4412018|F|0-37:A>C-37:A>C	4412018_37
15	3D_1	Pt4	QLr.ihar_3D_1	3D	G	Lr24	596.99-613.61	986749|F|0-51:G>A-51:G>A	986749_51
					T	Lr24	596.99-613.61	986749|F|0-53:T>A-53:T>A	986749_53
16	4A_1	Pt16	QLr.ihar_4A_1	4A	C	Lr28	713.61-742.98	3534027|F|0-37:C>T-37:C>T	3534027_37
17	4B_1	Pt7	QLr.ihar_4B_1	4B	C		577.55-584.61	986849|F|0-35:C>G-35:C>G	986849_35
18	6A_1	Pt7	QLr.ihar_6A_1	6A	G		612.84-619.90	3958202|F|0-40:G>A-40:G>A	3958202_40
19	7A_1	Pt16	QLr.ihar_7A_1	7A	C		0.63-7.69	1093652|F|0-8:C>G-8:C>G	1093652_8
20	7A_2	Pt15	QLr.ihar_7A_2	7A	A		10.66-17.72	1223836|F|0-11:A>T-11:A>T	1223836_11
21	7D_1	Pt16	QLr.ihar_7D_1	7D	G		0.17-3.34	3954902|F|0-8:G>C-8:G>C	3954902_8
22	7D_2	Pt16	QLr.ihar_7D_2	7D	T		15.38-22.44	2248508|F|0-28:T>C-28:T>C	2248508_28
23	7D_3	Pt17	QLr.ihar_7D_3	7D	G		634.16-641.22	5412064|F|0-12:G>A-12:G>A	5412064_12
		Cultivars resistant to all Pt isolates tested
		Presense of significant marker for Lr24, Lr26 and Lr28
		Presense of significant marker for other resisatnce loci
[truncated: 139 more columns]
